# Supplementary material for: Benchmarking transposable element annotation methods for creation of a streamlined, comprehensive pipeline
Source: Genome Biol. 2019 Dec 16;20:275. doi: 10.1186/s13059-019-1905-y (PMC6913007; doi:10.1186/s13059-019-1905-y)
Supplement: Supplementary file 2 — Additional file 2: Table S1. Performance metrics of TE methods. Table S2. Time and resource consumption. [file 13059_2019_1905_MOESM2_ESM.xlsx]

## Sheet: Table S1
Table S1: Performance metrics of TE methods
A. General repeat annotators
Category	Methods	sens	spec	accu	prec	FDR	F1	TP	TN	FP	FN
Total	Standard 6.9.5	1	1	1	1	0	1	174022779	200362524	0	0
Total	RepeatModeler	0.85	0.954	0.905	0.941	0.059	0.893	147903199	191064192	9298332	26119580
Total	Repbase_rice	0.943	0.925	0.934	0.917	0.083	0.93	164109242	185441870	14928879	9913537
Total	Repbase_nonrice	0.289	0.986	0.662	0.948	0.052	0.442	50218942	197615419	2748713	123803837
Total	RepeatScout	0.889	0.952	0.923	0.941	0.059	0.914	154733058	190700874	9663260	19289721
Total	Red	0.942	0.877	0.907	0.869	0.131	0.904	163999307	175667136	24706122	10023472
Total	GRF	0.751	0.984	0.876	0.977	0.023	0.849	130769743	197226590	3134826	43253036
Classified	RepeatModeler	0.377	0.995	0.708	0.986	0.014	0.545	65526416	199426658	934227	108496363
Classified	Repbase_rice	0.942	0.926	0.933	0.917	0.083	0.929	163855783	185606976	14763773	10166996
Classified	Repbase_nonrice	0.287	0.988	0.662	0.952	0.048	0.441	49934090	197864524	2499577	124088689
B. LTR retrotransposons
Category	Methods	sens	spec	accu	prec	FDR	F1	TP	TN	FP	FN
LTR	Standard 6.9.5	1	1	1	1	0	1	88133913	286240040	0	0
LTR	RepeatModeler	0.585	0.997	0.9	0.985	0.015	0.734	51545959	285428827	794304	36587954
LTR	Repbase_rice	0.976	0.991	0.988	0.972	0.028	0.974	86013296	283727873	2496652	2120617
LTR	Repbase_nonrice	0.309	0.995	0.833	0.948	0.052	0.466	27224772	284716554	1506637	60909141
LTR	LTR_STRUC	0.973	0.627	0.709	0.446	0.554	0.612	85787975	179615979	106639758	2345938
LTR	MGEScan3	0.963	0.827	0.859	0.632	0.368	0.763	84901961	236741057	49499761	3231952
LTR	LTR_FINDER	0.966	0.882	0.902	0.716	0.284	0.822	85096172	252483428	33756612	3037741
LTR	LTRharvest	0.983	0.711	0.775	0.512	0.488	0.673	86610174	203603608	82649350	1523739
LTR	LtrDetector	0.991	0.648	0.729	0.464	0.536	0.632	87345001	185493024	100761788	788912
LTR	GRF-LTR_FINDER	0.982	0.731	0.79	0.529	0.471	0.688	86541940	209178378	77070769	1591973
LTR	LTR_retriever-LTR_STRUC	0.444	0.997	0.867	0.98	0.02	0.611	39139026	285425503	797568	48994887
LTR	LTR_retriever-LTR_FINDER	0.955	0.936	0.94	0.821	0.179	0.883	84148185	267850877	18379030	3985728
LTR	LTR_retriever-LTRharvest	0.942	0.942	0.942	0.832	0.168	0.884	83005384	269497014	16730477	5128529
LTR	LTR_retriever-LtrDetector	0.694	0.974	0.908	0.891	0.109	0.781	61207803	278740154	7489986	26926110
LTR	LTR_retriever-MGEScan3	0.93	0.918	0.921	0.778	0.222	0.847	81978221	262841015	23385242	6155692
LTR	LTR_retriever-GRF-LTR_FINDER	0.953	0.952	0.952	0.859	0.141	0.903	84004433	272395745	13831396	4129480
LTR	LTR_retriever-struc-finder-harvest-mgescan3-detector-grf	0.961	0.917	0.927	0.78	0.22	0.861	84724909	262346006	23888630	3409004
C. nonLTR retrotransposons
Category	Methods	sens	spec	accu	prec	FDR	F1	TP	TN	FP	FN
nonLTR	Standard 6.9.5	1	1	1	1	0	1	6922831	367388767	0	0
nonLTR	RepeatModeler	0.418	0.999	0.988	0.859	0.141	0.563	2895947	366915231	473536	4026884
nonLTR	Repbase_rice	0.759	0.996	0.992	0.798	0.202	0.778	5254627	366060432	1331688	1668204
nonLTR	Repbase_nonrice	0.372	0.998	0.987	0.792	0.208	0.506	2576694	366714081	676121	4346137
nonLTR	MGEScan3	0.337	0.95	0.938	0.112	0.888	0.168	2335508	348910572	18486741	4587323
SINE	SINEBase	0.432	1	0.997	0.857	0.143	0.575	697857	372576226	116596	915886
SINE	SINE-Finder	0.599	0.954	0.952	0.053	0.947	0.098	966824	355499334	17198162	646919
SINE	SINE_Scan	0.372	0.998	0.996	0.489	0.511	0.423	599924	372067524	625797	1013819
D. TIR elements
Category	Methods	sens	spec	accu	prec	FDR	F1	TP	TN	FP	FN
TIR	Standard 6.9.5	1	1	1	1	0	1	63396143	310919458	0	0
TIR	RepeatModeler	0.135	0.998	0.852	0.927	0.073	0.236	8584024	310243767	675691	54812119
TIR	Repbase_rice	0.811	0.977	0.949	0.879	0.121	0.844	51420497	303838823	7081652	11975646
TIR	Repbase_nonrice	0.271	0.994	0.872	0.906	0.094	0.417	17154954	309149284	1771249	46241189
TIR	IRF	1	0.006	0.175	0.17	0.83	0.291	63393238	1951242	309109539	2905
TIR	TIRvish	0.947804	0.535244	0.607691	0.302847	0.697153	0.459024	62314911	165204959	143448849	3431696
TIR	TIRvish_rmLTR	0.945491	0.805252	0.829882	0.508436	0.491564	0.661274	62162858	248504317	60100024	3583749
TIR	TIR-Learner	0.897	0.755	0.779	0.427	0.573	0.579	56874580	234739125	76220130	6521563
TIR	TIR-Learner_rmLTR	0.895	0.916	0.913	0.692	0.308	0.78	58076042	283554612	25863719	6833912
TIR	GRF-TIR_edu	0.999	0.127	0.274	0.189	0.811	0.318	63335994	39430902	271622246	60149
MITE	P-MITE_rice	0.851	0.969	0.96	0.705	0.295	0.771	25515327	333646579	10676213	4478572
MITE	P-MITE_norice	0.333	0.994	0.941	0.832	0.168	0.475	9974189	342310280	2010914	20019710
MITE	MITE-Hunter	0.79	0.981	0.966	0.786	0.214	0.788	23700428	337877390	6441673	6293471
MITE	detectMITE	0.819	0.905	0.898	0.429	0.571	0.563	24563046	311587840	32741631	5430853
MITE	miteFinderII	0.665	0.94	0.918	0.491	0.509	0.565	19945436	323671117	20653707	10048463
MITE	MITE-Tracker	0.84	0.959	0.949	0.64	0.36	0.726	25184799	330158154	14163850	4809100
MITE	MUSTv2	0.812	0.697	0.706	0.189	0.811	0.307	24361953	240043351	104333226	5631946
MITE	GRF-mite_dft	0.821	0.954	0.943	0.635	0.365	0.716	24611356	295833846	14147777	5382543
MITE	GRF-mite_edu	0.944	0.67	0.692	0.2	0.8	0.329	28327039	230732930	113643255	1666860
E. Helitrons
Category	Methods	sens	spec	accu	prec	FDR	F1	TP	TN	FP	FN
Helitron	Standard 6.9.5	1	1	1	1	0	1	13363085	360948240	0	0
Helitron	RepeatModeler	0.015	1	0.965	0.984	0.016	0.03	204535	360944889	3351	13158550
Helitron	Repbase_rice	0.777	0.987	0.979	0.688	0.312	0.73	10381696	356235568	4713824	2981389
Helitron	Repbase_nonrice	0.032	0.999	0.965	0.67	0.33	0.062	431122	360735800	212573	12931963
Helitron	HelitronScanner	0.968	0.471	0.489	0.063	0.937	0.119	12921268	170067987	190980943	426846
Helitron	HelitronScanner_clean	0.952	0.857	0.86	0.197	0.803	0.327	12692890	309417070	51576868	643501
F. EDTA, tephra, and REPET
Category	Methods	sens	spec	accu	prec	FDR	F1	TP	TN	FP	FN
LTR	REPET	0.907123	0.676888	0.732416	0.471543	0.528457	0.620524	82533633	193768137	92495152	8450325
TIR	REPET	0.351284	0.983558	0.849535	0.851785	0.148215	0.497425	29157483	303499569	5073536	53845070
MITE	REPET	0.266875	0.994991	0.921104	0.857482	0.142518	0.407061	10377833	342593848	1724845	28508588
Helitron	REPET	NA	NA	NA	NA	NA	NA	NA	NA	NA	NA
Total	REPET	0.959466	0.817668	0.884788	0.825469	0.174531	0.887438	171096279	162228287	36175210	7228247
LTR	tephra_rice	0.823681	0.783241	0.793212	0.55426	0.44574	0.662631	77155431	224209512	62049065	16516062
TIR	tephra_rice	0.621559	0.871981	0.82311	0.540708	0.459292	0.578322	46509096	269089952	39506040	28317414
MITE	tephra_rice	0.344175	0.993081	0.929056	0.844841	0.155159	0.489099	12972321	341936525	2382431	24718702
Helitron	tephra_rice	0.821828	0.733006	0.736372	0.10813	0.89187	0.191114	11685663	264616008	96385087	2533449
Total	tephra_rice	0.970211	0.751645	0.854909	0.777714	0.222286	0.863363	172402697	149133923	49276104	5293475
LTR	EDTA_rice_stg0	0.639162	0.994367	0.902179	0.975471	0.0245291	0.772292	64124098	284620819	1612461	36201226
TIR	EDTA_rice_stg0	0.710461	0.8646	0.835305	0.551831	0.448169	0.621178	51446375	266802403	41782203	20966284
MITE	EDTA_rice_stg0	0.420042	0.993192	0.938099	0.867755	0.132245	0.566073	15380751	341974789	2344001	21236402
Helitron	EDTA_rice_stg0	0.85641	0.752417	0.756306	0.118454	0.881546	0.208121	12009933	271628034	89379303	2013646
Total	EDTA_rice_stg0	0.968622	0.7901	0.874475	0.805286	0.194714	0.879434	172235394	156761162	41645640	5579534
LTR	EDTA_rice_stg1	0.924815	0.991376	0.975398	0.971326	0.0286738	0.9475	83616693	283764696	2468387	6797782
TIR	EDTA_rice_stg1	0.830159	0.893893	0.882189	0.637674	0.362326	0.721296	57625081	275837842	32742472	11789470
MITE	EDTA_rice_stg1	0.476688	0.988863	0.940579	0.816678	0.183322	0.601996	17083541	340484574	3834786	18754460
Helitron	EDTA_rice_stg1	0.785505	0.92628	0.920888	0.297926	0.702074	0.432002	11292571	334367663	26611391	3083621
Total	EDTA_rice_stg1	0.960016	0.842651	0.8982	0.845741	0.154259	0.899263	171161155	167186259	31218855	7128759
LTR	EDTA_maize	0.895705	0.836705	0.880785	0.941878	0.0581217	0.918211	1473960783	466047178	90955578	171627001
TIR	EDTA_maize	0.80388	0.901261	0.895686	0.330834	0.669166	0.468754	97531344	1800659095	197273033	23794379
Helitron	EDTA_maize	0.657084	0.908768	0.90767	0.0305915	0.969408	0.0584613	6044396	1907934422	191539463	3154426
Total	EDTA_maize	0.980503	0.677629	0.922777	0.928144	0.0718556	0.953605	1702082859	276988146	131772743	33845872
LTR	EDTA_Drosophila	0.875584	0.885854	0.883918	0.640532	0.359468	0.739837	23940958	104270220	13435721	3401897
TIR	EDTA_Drosophila	0.875632	0.973158	0.962795	0.795025	0.204975	0.833384	13387158	125135928	3451503	1901400
Helitron	EDTA_Drosophila	0.322298	0.994571	0.987859	0.374496	0.625504	0.346442	460267	140842185	768765	967813
Total	EDTA_Drosophila	0.62367	0.868589	0.866351	0.0419394	0.958061	0.0785936	814983	123056149	18617425	491770

## Sheet: Table S2
Table S2: Time and resource consumption
General repeat annotator
Method	Version	Raw output	Library size	HPC platform*	Average CPU (%)	Wall clock time (d-h:m:s)	Maximum mem (kbytes)	Installation easiness**	Notes
RepeatModeler	1.0.11	1.7 Mb	1.6 Mb	UCI free128	10.8	05:03:31	955992	easy	It has TE class classification.
RepeatScout	1.0.5	3.3 Mb	3.2 Mb	UCI jje	0.99	01:26:07	6285472	easy	conda available
Repbase_rice	20170127	8.4 Mb	8.4 Mb	UCI free128	121.28	02:12:28	3822176	medium	Used the -e Crossmatch engine
Repbase_norice		148.2 Mb	148.2 Mb	ISU Nova	31.65	01:48:49	3018248	medium	Giri registration required.
Red	2.0	149.2 Mb	34.6 Mb	ISU Nova	0.99	00:32:35	20449572	easy	conda available
grf-intersperse	v1.0	36.5 Mb	4.0 Mb	ISU Nova	3.82	06:26:28	25168124	easy
RECON	v1.08	153.7 Mb	24.7 Mb	UCI jje	0.54	12:15:56	32167044	difficult
REPET	v2.5	-	-	-	-	-	-	medium	Giri registration required.
CENSOR	4.2.29	-	-	-	-	-	-	difficult	Mysterious input file required (.map), Giri registration required.
PILER	-	-	-	-	-	-	-	difficult	Dependent program deprecated.
LTR retrotransposons
Method	Version	Raw output	Library size	HPC platform*	Average CPU (%)	Wall clock time (d-h:m:s)	Maximum mem (kbytes)	Installation easiness**	Notes
LTR_STRUC	v1.1	20.7 Mb	14.6 Mb	ISU Nova	0.99	<12:00:00	<1000000	medium	windows-based, license required
LTR_FINDER_parallel	1.0.6	26.5 Mb	5.1 Mb	ISU Nova	7.08	00:02:04	205756	easy	Precompiled bin available
LTRharvest	1.5.10	28.5 Mb	9.4 Mb	ISU Nova	0.97	00:05:40	3108420	easy	Precompiled bin available
MGEScan	3.0.0	32.2 Mb	11.5 Mb	ISU Nova	2.83	07:08:58	577724	easy	Galaxy-based
LtrDetector	3/1/2019	56.9 Mb	15.4 Mb	ISU Nova	0.99	01:11:51	1916296	Medium	Requires gcc8.2+ to install
GRF-LTR_FINDER	v1.0	85.0 Mb	8.8 Mb	ISU Nova	3.13	1-5:52:59	80478064	easy	slow
LTR_retriever-LTR_STRUC	v2.6	0.2 Mb	0.2 Mb	ISU Nova	19.54	00:16:50	1625284	easy	Conda-based dependencies
LTR_retriever-LTR_FINDER	v2.6	4.3 Mb	4.3 Mb	ISU Nova	20.44	00:38:54	1673436	easy	Conda-based dependencies
LTR_retriever-LTRharvest	v2.6	3.6 Mb	3.6 Mb	ISU Nova	19.11	00:34:48	1673344	easy	Conda-based dependencies
LTR_retriever-LtrDetector	v2.6	3.9 Mb	3.9 Mb	ISU Nova	14.19	00:47:24	2617232	easy	Conda-based dependencies
LTR_retriever-MGEScan3	v2.6	2.4 Mb	2.4 Mb	ISU Nova	16.54	00:33:23	1787492	easy	Conda-based dependencies
LTR_retriever-GRF-LTR_FINDER	v2.6	4.1 Mb	4.1 Mb	ISU Nova	9.27	01:28:10	2857828	easy	Conda-based dependencies
LTR_retriever-struc-finder-harvest-mgescan3-detector-grf	v2.6	5.6 Mb	5.6 Mb	ISU Nova	7.78	02:54:51	7875280	easy	Conda-based dependencies
LTR_MINER	04/06/2004	-	-	-	-	-	-	Difficult	depreciated, many bugs
LTR Annotator	-	-	-	-	-	-	-	Difficult	could not find the package
Non-LTR retrotransposons
Method	Version	Raw output	Library size	HPC platform*	Average CPU (%)	Wall clock time (d-h:m:s)	Maximum mem (kbytes)	Installation easiness**	Notes
SINEBase	v1.1	69.0 kb	69.0 kb	ISU Nova	29.98	00:09:54	1057348	easy
SINE-Finder	1.0.1	143 kb	133 kb	ISU Nova	0.99	00:08:56	7416	easy
SINE_Scan	1.1.1	6.3 kb	1.8 kb	ISU Nova	1.25	04:42:10	578884	medium	The installer has several bugs.
MGEScan	3.0.0	122 kb	122 kb	ISU Nova	27.34	00:11:33	18936928	easy
TIR elements
Method	Version	Raw output	Library size	HPC platform*	Average CPU (%)	Wall clock time (d-h:m:s)	Maximum mem (kbytes)	Installation easiness**	Notes
P-MITE_rice	Accessed 04/18/2019	0.2 Mb	0.2 Mb	ISU Nova	26.94	00:12:54	1398272	medium	The download link is broken, the library was requested from the author.
P-MITE_norice	Accessed 04/18/2019	2.9 Mb	2.9 Mb	ISU Nova	29.77	00:15:21	1056784	medium	The download link is broken, the library was requested from the author.
MITE-Hunter	9082010	0.1 Mb	0.1 Mb	ISU short_1n	3.6	08:47:03	1022792	difficult	Many bugs, deprecated dependencies
detectMITE	2017042	10.2 Mb	1.0 Mb	ISU short_1n	0.96	06:22:58	6434684	easy	No family classification
IRF	3.07	4.7 Gb	790.7 Mb	ISU short_1n	0.99	10:59:18	6862660	easy	Text output, no fasta output;
TIRvish	1.5.10	57.6 Mb	46.0 Mb	ISU Nova	0.98	00:10:15	6033300	easy	Precompiled bin available
GRF-TIR_edu	v1.0	629.8 Gb	304 Mb	ISU free	3.12	06:09:06	63144276	easy	Large output file
GRF-mite_edu	v1.0	46.7 Gb	10.2 Mb	ISU free	7	11:14:06	6219440	easy	Large output file
GRF-mite_dft	v1.0	1.42 Mb	1.0 Mb	ISU free				easy
miteFinderII	NA	3.0 Mb	3.0 Mb	ISU free	0.99	00:18:00	703660	easy	Not many user guide
MITE-Tracker	NA	1.0 Mb	1.0 Mb	ISU short_1n	0.98	03:15:34	1443700	Medium	Has a csv file in output for MITEs descriptions, error for clustering
MUSTv2	r2-4-002	12.9 Mb	2.4 Mb	ISU free	2.06	21:06:28	5988392	easy	Text output, no fasta output
TIR-Learner	v1.19	17.7 Mb	9.1 Mb	ISU short_1n	8.42	1-1:10:36	18618308	medium	Resource consumption was estimated by the main steps
MITE Digger	1.4	-	-	-	-	-	-	difficult	Windows-based, bugged
RSPB	-	-	-	-	-	-	-	medium	perl-module required, manual input required
Helitrons
Method	Version	Raw output	Library size	HPC platform*	Average CPU (%)	Wall clock time (d-h:m:s)	Maximum mem (kbytes)	Installation easiness**	Notes
HelitronScanner	V1.1	51.9 Mb	16.6 Mb	ISU Nova	1	01:50:20	9595428	easy	no installation required
HelSearch	V1.0	-	-	-	-	-	-	difficult	many bugs
HelitronFinder	-	-	-	-	-	-	-	difficult	Package not found
Comprehensive annotators
Method	Version	Raw output	Library size	HPC platform*	Average CPU (%)	Wall clock time (d-h:m:s)	Maximum mem (kbytes)	Installation easiness**	Notes
REPET	v2.5	44.0 Mb	27.9 Mb	U. of Guelph	NA	NA	NA	difficult	Requires a team of software engineers to setup and run
tephra	0.12.3	151.2 Mb	35.1 Mb	iMac	<400%	1-19:06:52	<5000000	difficult	Requires sudo previledges to install and run
EDTA_rice	v1.5	18.5 Mb	18.5 Mb	ISU Nova	~2000%	~6:00:00	18618308	easy	Conda-based dependencies
EDTA_maize	v1.5	26.9 Mb	26.9 Mb	ISU Nova	~2000%	3-2:40:19	39875796	easy	Conda-based dependencies
EDTA_Drosophila	v1.5	10.7 Mb	10.7 Mb	ISU Nova	27.93	0:42:29	844788	easy	Conda-based dependencies
* iMac, Intel(R) Core(TM) i5-4570R CPU @ 2.90GHz ISU free, Intel(R) Xeon(R) CPU E5-2650 @ 2.00GHz ISU Nova, Intel(R) Xeon(R) Gold 6140 CPU @ 2.30GHz ISU short_1n, Intel(R) Xeon(R) CPU E5-2640 v3 @ 2.60GHz UCI free128, AMD EPYC 7601 32-Core Processor @ 2.2GHz UCI jje, AMD Opteron(TM) Processor 6376 @ 2.3GHZ
** Easy - conda available; easy to compile. Medium - requires some updates of the system; minor bugs; require a special license. Difficult - requires a lot of troubleshooting; could not run the whole pipeline; outdated.
